# Supplementary material for: Associating Genes and Protein Complexes with Disease via Network Propagation
Source: PLoS Comput Biol. 2010 Jan 15;6(1):e1000641. doi: 10.1371/journal.pcbi.1000641 (PMC2797085; doi:10.1371/journal.pcbi.1000641)
Supplement: Dataset S1 — Known loci disorders. PRINCE's causal gene predictions for 916 OMIM disorders with an associated interval and without a known causal gene. (0.94 MB TXT) [file pcbi.1000641.s010.txt]

MIM_Disease	Entrez_GeneID	Rank	is_in_interval	Score
100730	18	2	0	6.49335
100730	7915	2	0	6.49335
100730	718	17	0	2.21934
100730	4292	6	0	3.24483
100730	5950	15	0	2.29962
100730	3039	11	0	2.52187
100730	716	19	0	2.15822
100730	713	12	0	2.49421
100730	778	8	0	3.08064
100730	57010	5	0	3.42191
100730	3040	10	0	2.55772
100730	1585	13	0	2.36436
100730	1584	18	0	2.21736
100730	5160	14	0	2.30662
100730	3043	3	0	3.67196
100730	5395	20	0	2.15803
100730	10585	4	0	3.49679
100730	29954	7	0	3.16384
100730	26762	16	0	2.24401
100730	64218	9	0	2.70089
100730	659	1	1	0.399098
100730	841	7	1	0.273458
100730	843	15	1	0.144116
100730	940	11	1	0.176138
100730	1385	5	1	0.287319
100730	1420	2	1	0.31718
100730	1493	16	1	0.127784
100730	1933	14	1	0.164415
100730	2066	9	1	0.245725
100730	3329	4	1	0.296967
100730	3336	13	1	0.168464
100730	4133	8	1	0.255733
100730	4632	6	1	0.281033
100730	4999	17	1	0.118887
100730	7341	3	1	0.304113
100730	8837	10	1	0.20198
100730	10152	19	1	0.111971
100730	23451	20	1	0.10232
100730	25843	18	1	0.118618
100730	60491	12	1	0.173071
102300	8200	18	0	0.00690224
102300	658	16	0	0.00713191
102300	5621	10	0	0.00813794
102300	773	17	0	0.0070155
102300	785	5	0	0.0106109
102300	2263	11	0	0.00799517
102300	5376	8	0	0.00922668
102300	4287	20	0	0.00650452
102300	1137	12	0	0.00786437
102300	2554	9	0	0.00880021
102300	3060	15	0	0.00739078
102300	4204	13	0	0.00779738
102300	3239	19	0	0.0066401
102300	3549	7	0	0.00989992
102300	64399	14	0	0.00767001
102300	4359	6	0	0.00999119
102300	8910	3	0	0.0153147
102300	9517	2	0	0.0177249
102300	10558	1	0	0.0233179
102300	54862	4	0	0.0116625
102300	91	16	1	0.00101543
102300	225	7	1	0.00146346
102300	1017	12	1	0.00108414
102300	1019	9	1	0.00128512
102300	1280	2	1	0.00373958
102300	1634	5	1	0.00182864
102300	3678	17	1	0.00100818
102300	3852	11	1	0.00112853
102300	3853	10	1	0.00124899
102300	3856	8	1	0.00137713
102300	3875	14	1	0.00105172
102300	4035	15	1	0.00102944
102300	4069	13	1	0.00105636
102300	5213	19	1	0.000969431
102300	5959	4	1	0.00202988
102300	6667	20	1	0.000897271
102300	8620	6	1	0.00164871
102300	10818	18	1	0.000972232
102300	50846	1	1	0.0047306
102300	55266	3	1	0.0023001
102480	18	2	0	6.49335
102480	7915	2	0	6.49335
102480	718	17	0	2.21934
102480	4292	6	0	3.24483
102480	5950	15	0	2.29962
102480	3039	11	0	2.52187
102480	716	19	0	2.15822
102480	713	12	0	2.49421
102480	778	8	0	3.08064
102480	57010	5	0	3.42191
102480	3040	10	0	2.55772
102480	1585	13	0	2.36436
102480	1584	18	0	2.21736
102480	5160	14	0	2.30662
102480	3043	3	0	3.67196
102480	5395	20	0	2.15803
102480	10585	4	0	3.49679
102480	29954	7	0	3.16384
102480	26762	16	0	2.24401
102480	64218	9	0	2.70089
102480	49	15	1	0.0537604
102480	410	12	1	0.0672697
102480	2192	3	1	0.191102
102480	5465	6	1	0.157404
102480	5600	11	1	0.0757278
102480	6300	4	1	0.186063
102480	9620	1	1	0.394803
102480	10762	18	1	0.0458803
102480	23209	16	1	0.0492056
102480	23313	14	1	0.0579858
102480	23542	9	1	0.10436
102480	23654	17	1	0.0486795
102480	23774	20	1	0.0374178
102480	23779	19	1	0.0447651
102480	25814	8	1	0.105456
102480	26150	5	1	0.17166
102480	27127	7	1	0.137425
102480	29780	13	1	0.0640304
102480	79174	2	1	0.327131
102480	85358	10	1	0.0903862
102510	8200	16	0	0.260923
102510	6469	3	0	0.974612
102510	658	10	0	0.471251
102510	2619	19	0	0.238471
102510	9241	18	0	0.247083
102510	2263	8	0	0.645587
102510	5727	9	0	0.527462
102510	2737	4	0	0.965567
102510	8626	12	0	0.362999
102510	7291	11	0	0.364383
102510	4920	14	0	0.324822
102510	7547	17	0	0.251936
102510	4211	13	0	0.328344
102510	3209	20	0	0.188621
102510	3239	5	0	0.889285
102510	3549	1	0	1.36031
102510	8643	6	0	0.690352
102510	64399	2	0	1.09658
102510	6608	15	0	0.317544
102510	50846	7	0	0.667897
102510	1285	4	1	0.00587783
102510	1286	5	1	0.00531843
102510	2043	1	1	0.0372176
102510	3267	14	1	0.00124854
102510	3667	3	1	0.00654368
102510	5077	2	1	0.0331808
102510	5270	8	1	0.00365977
102510	6364	16	1	0.000509062
102510	7857	17	1	0.00048238
102510	8452	11	1	0.00140615
102510	9320	13	1	0.00136813
102510	23704	7	1	0.00379494
102510	55619	6	1	0.00380041
102510	65080	12	1	0.0013952
102510	79843	9	1	0.00181675
102510	80309	10	1	0.00154417
102510	92737	15	1	0.000535378
103581	2778	1	0	0.0944783
103581	5830	18	0	0.0255692
103581	5824	13	0	0.0302178
103581	249	7	0	0.0496162
103581	2261	12	0	0.0319763
103581	1280	9	0	0.0481854
103581	7337	10	0	0.0398127
103581	775	17	0	0.0268205
103581	2263	2	0	0.0860203
103581	7253	6	0	0.0508154
103581	4488	8	0	0.0485674
103581	1134	14	0	0.0296925
103581	2737	20	0	0.0236191
103581	3479	4	0	0.0542791
103581	2253	19	0	0.0246839
103581	8074	5	0	0.0509465
103581	3239	3	0	0.0608362
103581	3549	15	0	0.02761
103581	5251	11	0	0.0332769
103581	7227	16	0	0.0273582
103581	321	5	1	0.00112652
103581	1139	4	1	0.00245408
103581	2562	14	1	0.000602088
103581	2567	17	1	0.000308008
103581	4692	3	1	0.00306731
103581	6263	6	1	0.00111667
103581	6447	8	1	0.00104872
103581	6638	11	1	0.000854786
103581	7082	2	1	0.00376517
103581	7337	1	1	0.0398127
103581	8924	10	1	0.000873979
103581	8926	9	1	0.000933927
103581	23191	7	1	0.0010793
103581	26585	16	1	0.000371316
103581	51621	13	1	0.000635617
103581	54893	12	1	0.000750392
103581	161725	15	1	0.000399993
104000	1499	2	0	0.024336
104000	7421	17	0	0.00829554
104000	6927	12	0	0.00890159
104000	355	4	0	0.0140855
104000	356	5	0	0.0133416
104000	326	8	0	0.0101756
104000	1729	14	0	0.00846219
104000	1001	20	0	0.0078594
104000	5961	16	0	0.00829911
104000	1259	3	0	0.0147289
104000	9187	6	0	0.013256
104000	6833	11	0	0.00899803
104000	2645	15	0	0.00843171
104000	55806	1	0	0.0909287
104000	3767	10	0	0.00911517
104000	5095	19	0	0.00812057
104000	5096	19	0	0.00812057
104000	5959	13	0	0.00849981
104000	6017	9	0	0.00916578
104000	124590	7	0	0.0120393
104000	116	10	1	0.000680578
104000	4158	2	1	0.00190758
104000	4161	5	1	0.00107273
104000	4729	17	1	0.000363826
104000	5771	4	1	0.00117715
104000	5797	1	1	0.00218546
104000	7050	7	1	0.000808809
104000	7525	6	1	0.000952563
104000	8736	16	1	0.000385336
104000	9229	13	1	0.000590817
104000	9984	15	1	0.000449481
104000	9989	18	1	0.000337907
104000	10403	9	1	0.000688835
104000	10627	19	1	0.000315543
104000	10928	12	1	0.000620009
104000	23136	14	1	0.000536026
104000	57045	8	1	0.000723409
104000	57132	20	1	0.000280758
104000	79959	11	1	0.000650438
104000	284217	3	1	0.00130254
105550	4137	9	0	0.0760503
105550	6622	5	0	0.106737
105550	5663	7	0	0.0854425
105550	5621	1	0	0.342054
105550	5664	3	0	0.20926
105550	25978	6	0	0.090142
105550	6647	14	0	0.0616158
105550	3807	11	0	0.06936
105550	10963	17	0	0.052666
105550	7305	2	0	0.209856
105550	8302	13	0	0.0674676
105550	4744	15	0	0.0545463
105550	5274	16	0	0.0528521
105550	51107	18	0	0.0512667
105550	55851	19	0	0.0501433
105550	9217	12	0	0.0682074
105550	10326	8	0	0.0787063
105550	54209	4	0	0.124781
105550	57679	10	0	0.0739543
105550	301	16	1	0.00170434
105550	320	3	1	0.00561045
105550	1514	9	1	0.00285958
105550	1612	5	1	0.00396521
105550	2176	12	1	0.00245078
105550	2395	4	1	0.0042725
105550	2776	15	1	0.00180829
105550	3190	13	1	0.00237544
105550	4915	19	1	0.00165174
105550	6850	2	1	0.0117473
105550	7046	7	1	0.00331444
105550	7088	10	1	0.00275693
105550	7507	14	1	0.00193198
105550	9414	17	1	0.00168985
105550	10558	6	1	0.00334109
105550	23299	11	1	0.0026122
105550	26578	18	1	0.00165827
105550	29979	1	1	0.0212037
105550	53358	20	1	0.0014715
105550	85365	8	1	0.00300162
105580	5925	5	0	0.0353897
105580	7157	4	0	0.037805
105580	4089	14	0	0.0198036
105580	4292	11	0	0.0235586
105580	3265	12	0	0.02221
105580	2261	3	0	0.039072
105580	4595	2	0	0.0573369
105580	4233	20	0	0.0134893
105580	7490	10	0	0.0246869
105580	4436	17	0	0.0164123
105580	1029	9	0	0.0313257
105580	4771	7	0	0.0323553
105580	4968	6	0	0.0331731
105580	4191	13	0	0.0211138
105580	2132	18	0	0.0157496
105580	2271	1	0	0.059294
105580	4221	15	0	0.0189646
105580	5395	16	0	0.0184273
105580	11236	8	0	0.0313455
105580	6390	19	0	0.0138381
105580	335	12	1	0.00200671
105580	472	1	1	0.0080382
105580	834	17	1	0.00145586
105580	837	20	1	0.00130832
105580	867	9	1	0.00238868
105580	1111	3	1	0.00317168
105580	1410	11	1	0.00213318
105580	2113	13	1	0.00189536
105580	3014	4	1	0.00287001
105580	3312	10	1	0.00224454
105580	3587	7	1	0.00243832
105580	4684	14	1	0.0018152
105580	7704	5	1	0.00260367
105580	9638	15	1	0.00165455
105580	9743	18	1	0.00138794
105580	10525	19	1	0.00131742
105580	23650	6	1	0.00259714
105580	57562	8	1	0.00240711
105580	79796	16	1	0.00149581
105580	84897	2	1	0.00334586
105600	1991	13	0	0.0302603
105600	5170	14	0	0.027619
105600	212	2	0	0.25612
105600	5876	19	0	0.0253781
105600	8803	3	0	0.211895
105600	286	9	0	0.0426863
105600	6005	7	0	0.0541428
105600	2057	16	0	0.0272458
105600	3077	10	0	0.0372142
105600	2189	20	0	0.0241221
105600	710	18	0	0.0271188
105600	2512	15	0	0.02751
105600	2629	17	0	0.0271209
105600	2937	4	0	0.0657028
105600	2954	6	0	0.0591325
105600	55723	5	0	0.0650077
105600	7036	8	0	0.0502823
105600	146059	1	0	0.494501
105600	7390	11	0	0.0326035
105600	30061	12	0	0.0311355
105600	567	4	1	0.0062326
105600	1588	1	1	0.0105399
105600	1854	17	1	0.000944499
105600	2200	7	1	0.00353613
105600	2252	5	1	0.00456904
105600	2553	9	1	0.00320417
105600	4644	3	1	0.00705686
105600	4734	6	1	0.00353653
105600	5873	2	1	0.00976308
105600	6557	14	1	0.00102417
105600	6938	10	1	0.00259858
105600	9101	15	1	0.000983992
105600	9318	11	1	0.00154448
105600	10681	12	1	0.00150342
105600	23312	19	1	0.000819403
105600	23741	16	1	0.000966617
105600	26258	8	1	0.00320615
105600	29767	20	1	0.000746932
105600	54822	18	1	0.00085679
105600	81488	13	1	0.00126416
105800	5310	5	0	0.0364836
105800	5311	3	0	0.0401538
105800	2175	19	0	0.01645
105800	821	13	0	0.0211164
105800	5589	2	0	0.111212
105800	2006	6	0	0.028843
105800	6928	8	0	0.0274018
105800	475	20	0	0.016143
105800	538	12	0	0.0216391
105800	2189	16	0	0.0185521
105800	1471	18	0	0.0173918
105800	1281	10	0	0.0218958
105800	10516	7	0	0.027678
105800	8074	4	0	0.0388716
105800	4594	15	0	0.0185831
105800	166785	17	0	0.0174381
105800	5251	11	0	0.0217792
105800	7095	14	0	0.0200467
105800	11231	1	0	0.113059
105800	7148	9	0	0.0238547
105800	435	9	1	0.00182838
105800	1364	15	1	0.00113655
105800	1365	13	1	0.00131135
105800	2006	1	1	0.028843
105800	2969	12	1	0.00155064
105800	2990	4	1	0.0039499
105800	3315	10	1	0.00181729
105800	3984	14	1	0.00127596
105800	4191	5	1	0.00268382
105800	4687	6	1	0.00252826
105800	5447	2	1	0.00830496
105800	5782	11	1	0.00173911
105800	5982	19	1	0.000841124
105800	6804	7	1	0.00237785
105800	7462	20	1	0.000810782
105800	7532	3	1	0.0042973
105800	8460	17	1	0.000867
105800	9883	18	1	0.000858855
105800	51119	8	1	0.00229113
105800	51657	16	1	0.000895702
106700	7048	13	0	0.00673104
106700	212	12	0	0.00677107
106700	5824	18	0	0.00587313
106700	5589	4	0	0.00861687
106700	659	1	0	0.0230401
106700	2157	8	0	0.00734964
106700	925	14	0	0.00643073
106700	7018	19	0	0.00581009
106700	5624	9	0	0.00729571
106700	2626	11	0	0.00678768
106700	1482	20	0	0.00579431
106700	80781	15	0	0.00631719
106700	3043	7	0	0.00735772
106700	7036	17	0	0.00605417
106700	5095	3	0	0.0107522
106700	5096	3	0	0.0107522
106700	6906	6	0	0.0073895
106700	11231	5	0	0.00851728
106700	23308	16	0	0.00629463
106700	29851	10	0	0.00699403
106700	3490	7	1	0.000350213
106700	3791	3	1	0.00104292
106700	3815	2	1	0.00116827
106700	5156	4	1	0.00074866
106700	5431	10	1	0.000238808
106700	5978	14	1	0.000137363
106700	6443	1	1	0.00361049
106700	6731	11	1	0.000228606
106700	9575	18	1	7.88417e-05
106700	9662	17	1	9.70799e-05
106700	10606	6	1	0.000375712
106700	10874	20	1	0
106700	26511	8	1	0.00030635
106700	55763	15	1	0.000123737
106700	65997	13	1	0.00014137
106700	81608	16	1	0.000112329
106700	84273	9	1	0.000272289
106700	84525	12	1	0.000159401
106700	84708	5	1	0.000655576
106700	132954	19	1	6.33443e-05
107200	2492	17	0	0.0108394
107200	663	10	0	0.0159193
107200	415	9	0	0.0166373
107200	6383	20	0	0.00967081
107200	10817	12	0	0.0141797
107200	2260	1	0	0.130334
107200	2263	14	0	0.0125391
107200	10818	11	0	0.014241
107200	2247	15	0	0.0116408
107200	5080	6	0	0.0190805
107200	1141	16	0	0.0109919
107200	2246	7	0	0.0179573
107200	1678	13	0	0.0129634
107200	2224	4	0	0.0294986
107200	54756	19	0	0.00983116
107200	2688	8	0	0.0170721
107200	2796	5	0	0.022006
107200	2798	2	0	0.0475064
107200	3730	3	0	0.041441
107200	9132	18	0	0.0103894
107200	116	13	1	0.000851979
107200	1000	8	1	0.00105589
107200	1823	17	1	0.000774409
107200	1824	6	1	0.00145582
107200	1828	2	1	0.00158763
107200	1829	3	1	0.00155203
107200	1837	7	1	0.00138749
107200	3909	5	1	0.00147602
107200	4225	12	1	0.000859421
107200	5797	18	1	0.000701455
107200	5932	9	1	0.001003
107200	6093	10	1	0.000950465
107200	7050	14	1	0.000851566
107200	7276	1	1	0.00428176
107200	7525	15	1	0.000843488
107200	7572	16	1	0.000806256
107200	8736	11	1	0.000892642
107200	10403	19	1	0.000656385
107200	23136	20	1	0.00060027
107200	284217	4	1	0.00148521
108600	22	3	0	0.326961
108600	2235	4	0	0.2948
108600	6310	13	0	0.119287
108600	26278	2	0	0.343533
108600	3329	19	0	0.10847
108600	5621	9	0	0.16314
108600	2705	20	0	0.0890025
108600	5354	8	0	0.177637
108600	23111	7	0	0.179844
108600	25814	11	0	0.124369
108600	56652	12	0	0.123313
108600	6687	1	0	0.358087
108600	4359	15	0	0.115376
108600	5428	6	0	0.199267
108600	6742	10	0	0.128957
108600	6683	14	0	0.118124
108600	26580	5	0	0.212406
108600	55266	17	0	0.110369
108600	55850	17	0	0.110369
108600	85027	17	0	0.110369
108600	2	17	1	0.00320052
108600	775	11	1	0.00461211
108600	920	13	1	0.00421816
108600	928	20	1	0.00284531
108600	1027	16	1	0.00327043
108600	1822	4	1	0.0141154
108600	2026	7	1	0.0101042
108600	2288	12	1	0.00433595
108600	2597	9	1	0.00527416
108600	2904	5	1	0.0106452
108600	3736	1	1	0.02255
108600	5777	8	1	0.00598439
108600	5830	3	1	0.0152775
108600	7132	10	1	0.00468576
108600	7450	19	1	0.00292437
108600	8074	15	1	0.00371158
108600	11331	6	1	0.0106403
108600	55729	14	1	0.00397221
108600	65125	18	1	0.00313909
108600	378465	2	1	0.0156454
108725	3931	14	0	0.0623667
108725	19	18	0	0.0546605
108725	335	5	0	0.125434
108725	26119	4	0	0.149505
108725	338	2	0	0.318304
108725	1071	7	0	0.09394
108725	3949	10	0	0.0792813
108725	4547	6	0	0.0964435
108725	9601	17	0	0.054701
108725	55176	15	0	0.0581955
108725	4205	1	0	0.661434
108725	9759	19	0	0.0528843
108725	7067	13	0	0.0670895
108725	1432	20	0	0.0479306
108725	10014	16	0	0.0570864
108725	4209	9	0	0.0882266
108725	5598	8	0	0.0907211
108725	5167	3	0	0.280057
108725	64240	12	0	0.0702774
108725	64241	12	0	0.0702774
108725	718	5	1	0.00371139
108725	997	17	1	0.00167664
108725	1991	9	1	0.00209259
108725	2057	15	1	0.00173666
108725	2872	12	1	0.0017876
108725	2962	20	1	0.00142893
108725	3643	2	1	0.0242897
108725	3949	1	1	0.0792813
108725	5300	6	1	0.00239779
108725	5589	7	1	0.00227284
108725	5605	16	1	0.00172661
108725	5609	14	1	0.00173696
108725	6449	18	1	0.0016222
108725	6597	19	1	0.00155493
108725	6794	8	1	0.00227147
108725	6929	3	1	0.0094235
108725	7409	10	1	0.00197086
108725	10053	4	1	0.00615155
108725	11140	11	1	0.00192165
108725	51588	13	1	0.00177791
108800	1837	13	0	0.0484358
108800	5469	20	0	0.0326905
108800	9464	15	0	0.0415968
108800	6722	8	0	0.0985662
108800	4607	16	0	0.0374057
108800	4208	19	0	0.0336473
108800	4776	11	0	0.069992
108800	28996	14	0	0.0434785
108800	79753	17	0	0.0364051
108800	1397	10	0	0.0708198
108800	2626	2	0	0.811715
108800	1482	1	0	1.0179
108800	3720	4	0	0.271895
108800	6909	6	0	0.229727
108800	6910	3	0	0.298217
108800	8928	9	0	0.0755816
108800	204851	5	0	0.269719
108800	23414	7	0	0.183922
108800	9969	18	0	0.033696
108800	23389	12	0	0.0678919
108800	1026	15	1	0.00157971
108800	1388	7	1	0.00242636
108800	1432	2	1	0.00880921
108800	1460	6	1	0.00274246
108800	1616	1	1	0.0105594
108800	2178	19	1	0.00134664
108800	3159	3	1	0.00509819
108800	3303	11	1	0.00204403
108800	4758	14	1	0.00158857
108800	4855	16	1	0.00149736
108800	5460	18	1	0.00135652
108800	5467	20	1	0.00134097
108800	6015	13	1	0.00162491
108800	6257	12	1	0.00196754
108800	7005	8	1	0.0022564
108800	7629	10	1	0.00215023
108800	7917	9	1	0.00215192
108800	7919	5	1	0.0029198
108800	8831	17	1	0.00143175
108800	25803	4	1	0.00398705
109350	3815	10	0	0.00593911
109350	4914	19	0	0.00457356
109350	2022	9	0	0.00669188
109350	7046	6	0	0.00702805
109350	4089	7	0	0.00687853
109350	94	11	0	0.00592691
109350	7049	13	0	0.0054144
109350	7040	16	0	0.00473337
109350	7043	2	0	0.0154706
109350	7048	1	0	0.0700537
109350	4292	14	0	0.00520959
109350	4595	4	0	0.0127202
109350	999	3	0	0.0139464
109350	7042	5	0	0.011017
109350	5979	15	0	0.00502229
109350	6690	18	0	0.00462332
109350	8668	12	0	0.00545376
109350	130497	17	0	0.00472185
109350	338567	8	0	0.00682226
109350	64127	20	0	0.00431822
109350	540	2	1	0.0021006
109350	1361	6	1	0.000423778
109350	1997	10	1	0.000240898
109350	2308	3	1	0.000817606
109350	2963	7	1	0.000324402
109350	3356	13	1	0.000214978
109350	3839	15	1	0.000212417
109350	5925	1	1	0.0021204
109350	7178	9	1	0.000290604
109350	8600	11	1	0.000240032
109350	8803	5	1	0.000477925
109350	8848	4	1	0.000632383
109350	10301	12	1	0.000236232
109350	11215	14	1	0.000212781
109350	26747	16	1	0.000173208
109350	29079	17	1	0.000162073
109350	55068	18	1	0.000148548
109350	84650	8	1	0.000308533
109350	283518	19	1	0.000128011
109350	387923	20	1	0.000126872
109543	3815	12	0	0.00190476
109543	7157	9	0	0.00196153
109543	9463	14	0	0.0018798
109543	5781	3	0	0.00602556
109543	2130	11	0	0.0019281
109543	4893	2	0	0.00618769
109543	4292	18	0	0.00165876
109543	4763	5	0	0.00497602
109543	3845	4	0	0.00591372
109543	710	15	0	0.0017813
109543	2672	1	0	0.0176576
109543	5727	7	0	0.00239787
109543	1029	10	0	0.00194747
109543	2131	20	0	0.00162932
109543	8036	8	0	0.00239694
109543	3549	16	0	0.00173721
109543	8643	6	0	0.00267131
109543	64399	17	0	0.001665
109543	4352	13	0	0.00188122
109543	50846	19	0	0.0016372
109543	540	4	1	0.000580296
109543	1361	16	1	0.00010132
109543	1997	13	1	0.000128759
109543	2308	1	1	0.00130765
109543	2862	8	1	0.000184279
109543	2963	7	1	0.000194283
109543	3356	15	1	0.000105537
109543	3839	12	1	0.00013806
109543	4752	18	1	7.95088e-05
109543	5925	3	1	0.00117148
109543	7178	9	1	0.000169791
109543	8600	11	1	0.000138726
109543	8803	2	1	0.0013049
109543	8848	5	1	0.000313039
109543	10301	14	1	0.00010937
109543	11215	17	1	9.23597e-05
109543	29079	20	1	7.42995e-05
109543	55068	19	1	7.80372e-05
109543	84650	6	1	0.000308533
109543	387923	10	1	0.000155333
109560	567	16	0	0.0127013
109560	1991	19	0	0.0121108
109560	5880	15	0	0.0135018
109560	3718	6	0	0.0180169
109560	841	17	0	0.0122486
109560	3561	18	0	0.0121701
109560	925	1	0	0.112635
109560	3105	12	0	0.0141788
109560	3106	7	0	0.0168536
109560	3135	4	0	0.0213512
109560	5551	3	0	0.0222156
109560	915	11	0	0.0145457
109560	926	2	0	0.0422967
109560	7372	5	0	0.0180762
109560	5897	20	0	0.0117278
109560	5095	14	0	0.0137692
109560	5096	14	0	0.0137692
109560	8676	10	0	0.014716
109560	23308	9	0	0.0150709
109560	29851	8	0	0.0167455
109560	81	20	1	0.00106865
109560	558	17	1	0.00118935
109560	593	4	1	0.00318111
109560	826	8	1	0.00194775
109560	2068	19	1	0.00107105
109560	2217	6	1	0.0024422
109560	3802	9	1	0.00189831
109560	3804	10	1	0.00185466
109560	3811	3	1	0.0046663
109560	3812	5	1	0.00297231
109560	3817	15	1	0.00128625
109560	4868	13	1	0.00153286
109560	6261	16	1	0.00126811
109560	7040	11	1	0.0015869
109560	7305	7	1	0.00215449
109560	10288	2	1	0.00716569
109560	10859	1	1	0.00935463
109560	79735	14	1	0.00133178
109560	162989	12	1	0.00154396
109560	388552	18	1	0.0011682
109565	18	2	0	6.49335
109565	7915	2	0	6.49335
109565	718	17	0	2.21934
109565	4292	6	0	3.24483
109565	5950	15	0	2.29962
109565	3039	11	0	2.52187
109565	716	19	0	2.15822
109565	713	12	0	2.49421
109565	778	8	0	3.08064
109565	57010	5	0	3.42191
109565	3040	10	0	2.55772
109565	1585	13	0	2.36436
109565	1584	18	0	2.21736
109565	5160	14	0	2.30662
109565	3043	3	0	3.67196
109565	5395	20	0	2.15803
109565	10585	4	0	3.49679
109565	29954	7	0	3.16384
109565	26762	16	0	2.24401
109565	64218	9	0	2.70089
109565	197	6	1	0.168687
109565	604	14	1	0.0770725
109565	1173	5	1	0.180561
109565	1857	7	1	0.13943
109565	1974	8	1	0.137716
109565	1981	9	1	0.136935
109565	2049	18	1	0.0512309
109565	3273	1	1	0.458387
109565	3827	3	1	0.348259
109565	5437	16	1	0.0687642
109565	5648	2	1	0.453852
109565	5708	10	1	0.125808
109565	5984	4	1	0.230795
109565	6434	15	1	0.0708982
109565	8893	13	1	0.0905676
109565	9175	19	1	0.0485373
109565	51726	12	1	0.092519
109565	59343	17	1	0.0612341
109565	94032	20	1	0.044869
109565	131408	11	1	0.0935327
111800	3931	18	0	0.0168683
111800	19	10	0	0.0298888
111800	335	4	0	0.0479205
111800	2035	6	0	0.0452589
111800	4306	13	0	0.0223716
111800	6708	8	0	0.0413267
111800	1071	16	0	0.020862
111800	3077	7	0	0.0415746
111800	732	20	0	0.0160804
111800	8864	3	0	0.056768
111800	2811	17	0	0.0202868
111800	2512	19	0	0.0164456
111800	3998	14	0	0.0211971
111800	90411	15	0	0.0211907
111800	2645	2	0	0.0583983
111800	2646	5	0	0.0453808
111800	2703	9	0	0.0326433
111800	2937	11	0	0.0278359
111800	2954	12	0	0.0250523
111800	7036	1	0	0.0629577
111800	1909	12	1	0.000664044
111800	2549	7	1	0.00116492
111800	2994	3	1	0.00307474
111800	3600	10	1	0.000887535
111800	4086	5	1	0.00151957
111800	4306	1	1	0.0223716
111800	6059	8	1	0.000989474
111800	6189	4	1	0.00197904
111800	7097	9	1	0.000887938
111800	7350	18	1	0.000403175
111800	10393	20	1	0.000398567
111800	11157	13	1	0.000567705
111800	22824	11	1	0.000668864
111800	23321	14	1	0.000548703
111800	23657	15	1	0.00053022
111800	55294	17	1	0.000486202
111800	64399	6	1	0.00142573
111800	80155	16	1	0.000512282
111800	80854	19	1	0.000402986
111800	166785	2	1	0.00358035
112250	5925	3	0	0.0164523
112250	7157	18	0	0.00439141
112250	1499	20	0	0.00418104
112250	90	8	0	0.00688364
112250	8878	4	0	0.0158424
112250	2778	11	0	0.00586167
112250	1280	14	0	0.0052675
112250	659	15	0	0.00486002
112250	846	16	0	0.00461712
112250	8792	5	0	0.0147468
112250	3977	10	0	0.00640781
112250	118429	7	0	0.00811299
112250	5345	13	0	0.00527945
112250	2131	1	0	0.0236299
112250	2132	2	0	0.0167103
112250	7305	6	0	0.00914784
112250	4041	9	0	0.0068196
112250	4619	17	0	0.00451688
112250	54209	12	0	0.00540285
112250	28962	19	0	0.00427834
112250	1029	2	1	0.00135706
112250	1030	6	1	0.000357497
112250	3439	11	1	0.000167554
112250	3440	12	1	0.000146613
112250	3442	19	1	6.68009e-05
112250	3445	19	1	6.68009e-05
112250	3456	16	1	0.000104095
112250	3467	18	1	8.0412e-05
112250	4300	7	1	0.000261563
112250	6194	13	1	0.000139076
112250	6456	5	1	0.000563499
112250	6619	1	1	0.00210409
112250	7010	3	1	0.000955715
112250	9373	8	1	0.000222418
112250	10210	10	1	0.000200906
112250	11168	14	1	0.000123082
112250	54796	4	1	0.000762818
112250	79817	17	1	8.53143e-05
112250	79886	15	1	0.000107297
112250	138474	9	1	0.000213697
112410	335	19	0	0.0141105
112410	4306	1	0	0.0928619
112410	4000	10	0	0.023353
112410	65125	17	0	0.0151896
112410	6338	2	0	0.0825229
112410	4734	4	0	0.0354507
112410	6804	11	0	0.0221576
112410	8805	16	0	0.015299
112410	1471	18	0	0.0151688
112410	1272	15	0	0.01698
112410	65266	8	0	0.0244366
112410	9095	7	0	0.0249245
112410	2688	20	0	0.013871
112410	6559	5	0	0.0292129
112410	3784	6	0	0.0254898
112410	6337	12	0	0.0203356
112410	6340	3	0	0.0811148
112410	6339	9	0	0.0243773
112410	64240	14	0	0.0185605
112410	64241	14	0	0.0185605
112410	586	18	1	0.000256214
112410	3375	1	1	0.00283925
112410	3709	14	1	0.000449199
112410	3764	3	1	0.00211963
112410	3845	4	1	0.00151694
112410	3945	13	1	0.000460183
112410	5318	6	1	0.000975859
112410	5744	7	1	0.000865898
112410	5965	20	1	0.000224693
112410	8082	5	1	0.00110073
112410	8496	15	1	0.000329752
112410	9412	9	1	0.000555355
112410	10059	11	1	0.000508356
112410	10060	2	1	0.00215343
112410	10526	19	1	0.000229743
112410	11228	17	1	0.000261517
112410	55297	12	1	0.000489642
112410	56938	16	1	0.000263695
112410	57542	10	1	0.000536896
112410	121512	8	1	0.000795469
114400	672	10	0	0.0608301
114400	4914	12	0	0.0579179
114400	4089	4	0	0.118458
114400	7048	14	0	0.049456
114400	5111	17	0	0.044394
114400	4292	2	0	0.197906
114400	324	8	0	0.0688874
114400	4595	5	0	0.11708
114400	999	7	0	0.0701973
114400	11277	19	0	0.0396712
114400	4436	1	0	0.23333
114400	5979	9	0	0.0610023
114400	8930	20	0	0.0390997
114400	4438	11	0	0.0594208
114400	5378	13	0	0.0564965
114400	5395	3	0	0.135952
114400	9156	6	0	0.11505
114400	9877	15	0	0.0458398
114400	27030	16	0	0.0457447
114400	4437	18	0	0.0443763
114400	1000	2	1	0.00509298
114400	1823	6	1	0.00329784
114400	1824	8	1	0.00283143
114400	1825	10	1	0.00262221
114400	1828	5	1	0.00381578
114400	1829	3	1	0.00449357
114400	1830	15	1	0.00153617
114400	1837	12	1	0.0023374
114400	3909	7	1	0.00311531
114400	5289	17	1	0.00123776
114400	5932	1	1	0.00708999
114400	6014	18	1	0.00112194
114400	6093	13	1	0.00219179
114400	6632	16	1	0.00129342
114400	6760	20	1	0.000956616
114400	7276	11	1	0.0023641
114400	7572	9	1	0.00279924
114400	25925	4	1	0.0043342
114400	55250	19	1	0.000958074
114400	91768	14	1	0.00205342
115470	18	2	0	0.245185
115470	7915	2	0	0.245185
115470	4292	14	0	0.126121
115470	5830	10	0	0.160315
115470	5824	7	0	0.199487
115470	64324	20	0	0.103573
115470	2263	8	0	0.178512
115470	778	15	0	0.119628
115470	57010	13	0	0.132183
115470	2737	6	0	0.226168
115470	5308	9	0	0.161425
115470	3043	12	0	0.140016
115470	9839	3	0	0.238763
115470	5192	11	0	0.15115
115470	5193	17	0	0.115307
115470	5828	18	0	0.110064
115470	84100	16	0	0.115446
115470	10585	4	0	0.232512
115470	29954	5	0	0.231104
115470	54903	19	0	0.109148
115470	135	15	1	0.00936851
115470	421	20	1	0.00678023
115470	529	12	1	0.0111507
115470	613	10	1	0.0122178
115470	637	16	1	0.00898602
115470	1399	8	1	0.0149136
115470	1415	7	1	0.0149201
115470	2678	6	1	0.0225735
115470	2781	11	1	0.0111862
115470	3053	4	1	0.0449938
115470	4282	14	1	0.00947164
115470	5594	5	1	0.030536
115470	5902	13	1	0.010795
115470	6598	3	1	0.046511
115470	7332	9	1	0.0132685
115470	8216	17	1	0.00727578
115470	9342	2	1	0.0539858
115470	55670	1	1	0.0676361
115470	65078	19	1	0.00685515
115470	85359	18	1	0.00690198
115650	1409	15	0	0.033198
115650	3728	13	0	0.0352784
115650	10345	11	0	0.0660719
115650	1410	19	0	0.0290909
115650	631	16	0	0.0318284
115650	8419	10	0	0.0723148
115650	6262	2	0	0.110378
115650	4284	14	0	0.033988
115650	1832	1	0	0.204196
115650	845	3	0	0.102349
115650	2700	6	0	0.0840849
115650	1415	5	0	0.086752
115650	1420	4	0	0.086781
115650	3299	7	0	0.0827283
115650	2281	12	0	0.0585446
115650	2703	9	0	0.0800696
115650	3270	20	0	0.0288775
115650	10998	18	0	0.030383
115650	78986	18	0	0.030383
115650	25782	8	0	0.0822901
115650	87	5	1	0.00301271
115650	207	8	1	0.00274696
115650	801	2	1	0.00586531
115650	1778	16	1	0.00164721
115650	2353	11	1	0.00229107
115650	2954	13	1	0.00215419
115650	3320	12	1	0.00224837
115650	4140	20	1	0.00150203
115650	5104	14	1	0.00200546
115650	5663	3	1	0.0038875
115650	7043	6	1	0.00290028
115650	7253	9	1	0.00249405
115650	8892	7	1	0.00289399
115650	10516	18	1	0.00158952
115650	10577	10	1	0.00241751
115650	29954	1	1	0.00647885
115650	55671	17	1	0.00164136
115650	57062	19	1	0.00152068
115650	123016	15	1	0.00178668
115650	338917	4	1	0.00309656
115660	7082	17	0	0.161078
115660	3315	16	0	0.213435
115660	1409	8	0	0.434682
115660	1280	20	0	0.118563
115660	5460	18	0	0.124855
115660	1410	13	0	0.314292
115660	631	9	0	0.374942
115660	8419	4	0	0.864481
115660	4284	10	0	0.354679
115660	2700	6	0	0.846331
115660	5080	19	0	0.122893
115660	1415	1	0	1.31486
115660	1420	2	0	1.10503
115660	3299	3	0	0.961633
115660	2512	14	0	0.301286
115660	6657	7	0	0.67097
115660	2703	5	0	0.848207
115660	10998	12	0	0.35328
115660	78986	12	0	0.35328
115660	25782	15	0	0.21871
115660	350	11	1	0.00186911
115660	1655	8	1	0.00321536
115660	2186	20	1	0.000256131
115660	3759	9	1	0.00318043
115660	3773	14	1	0.00106646
115660	3838	6	1	0.00360279
115660	5573	3	1	0.00567965
115660	5578	1	1	0.0116342
115660	5608	5	1	0.00502131
115660	5718	13	1	0.00163567
115660	6662	4	1	0.00507844
115660	8313	12	1	0.00169073
115660	8787	2	1	0.00649417
115660	9931	19	1	0.000275251
115660	10672	7	1	0.00352126
115660	25926	16	1	0.000564521
115660	26207	18	1	0.000322319
115660	55062	15	1	0.00103012
115660	64750	10	1	0.00241445
115660	90799	17	1	0.000467965
115665	7082	16	0	0.187067
115665	3315	15	0	0.188857
115665	1409	9	0	0.389213
115665	1280	20	0	0.117689
115665	10200	18	0	0.148221
115665	1410	13	0	0.300162
115665	631	10	0	0.382735
115665	8419	6	0	0.882337
115665	4284	8	0	0.400721
115665	2700	7	0	0.866848
115665	2495	14	0	0.249373
115665	1415	3	0	1.05039
115665	1420	2	0	1.05069
115665	3299	4	0	0.982687
115665	2512	5	0	0.943722
115665	9543	17	0	0.164776
115665	2703	1	0	1.0628
115665	10998	12	0	0.361014
115665	78986	12	0	0.361014
115665	25782	19	0	0.127897
115665	842	7	1	0.00582675
115665	985	16	1	0.00374344
115665	1676	17	1	0.00297672
115665	1855	19	1	0.00287249
115665	1969	20	1	0.00262233
115665	2023	14	1	0.00388881
115665	4237	11	1	0.00503915
115665	5192	1	1	0.0203743
115665	5195	4	1	0.00963087
115665	5320	13	1	0.00396712
115665	5394	5	1	0.0085077
115665	5590	8	1	0.00581719
115665	6390	6	1	0.00709992
115665	7161	18	1	0.00290134
115665	8764	9	1	0.00576011
115665	11315	12	1	0.00486267
115665	27129	2	1	0.0160866
115665	49856	15	1	0.00384667
115665	84966	3	1	0.0100024
115665	261734	10	1	0.00506897
116600	7045	17	0	0.0727061
116600	7082	19	0	0.0596003
116600	3315	18	0	0.0599797
116600	1409	9	0	0.124188
116600	1280	7	0	0.16
116600	1410	13	0	0.0886717
116600	631	10	0	0.122402
116600	8419	6	0	0.282036
116600	778	14	0	0.082231
116600	57010	15	0	0.07456
116600	4284	8	0	0.126934
116600	2700	3	0	0.318587
116600	1121	20	0	0.0571892
116600	1415	2	0	0.334841
116600	1420	1	0	0.334852
116600	3299	4	0	0.315326
116600	2512	16	0	0.073408
116600	2703	5	0	0.304887
116600	10998	12	0	0.115839
116600	78986	12	0	0.115839
116600	712	2	1	0.00798949
116600	713	5	1	0.00625659
116600	714	12	1	0.00327715
116600	842	20	1	0.0022188
116600	998	16	1	0.00292808
116600	1889	7	1	0.0047727
116600	2023	11	1	0.00329732
116600	3339	3	1	0.00757091
116600	4237	8	1	0.00466449
116600	5192	4	1	0.00683811
116600	5195	10	1	0.00340311
116600	5320	9	1	0.00390944
116600	5590	18	1	0.00247897
116600	6195	14	1	0.00308192
116600	6390	15	1	0.00297905
116600	8764	17	1	0.00252127
116600	11315	19	1	0.00231744
116600	27129	6	1	0.00518679
116600	84966	13	1	0.00311574
116600	261734	1	1	0.00806967
117360	6712	1	0	0.164283
117360	5582	3	0	0.124703
117360	4983	7	0	0.0726962
117360	778	12	0	0.0483944
117360	57010	13	0	0.0447579
117360	7054	11	0	0.0616883
117360	1134	14	0	0.0430933
117360	1414	20	0	0.0344276
117360	6833	6	0	0.0769135
117360	8787	19	0	0.0400028
117360	25814	4	0	0.10945
117360	2978	8	0	0.071439
117360	3000	2	0	0.154493
117360	2979	9	0	0.0697963
117360	2986	17	0	0.0410556
117360	2981	10	0	0.0620227
117360	5521	5	0	0.0826193
117360	25894	18	0	0.0403983
117360	22934	15	0	0.0426978
117360	23418	16	0	0.0424126
117360	2917	2	1	0.0014549
117360	3568	6	1	0.000439516
117360	3708	1	1	0.00355948
117360	8553	3	1	0.000744786
117360	9695	5	1	0.000505711
117360	29931	7	1	0.00017254
117360	55207	4	1	0.000528292
118511	18	2	0	6.49335
118511	7915	2	0	6.49335
118511	718	17	0	2.21934
118511	4292	6	0	3.24483
118511	5950	15	0	2.29962
118511	3039	11	0	2.52187
118511	716	19	0	2.15822
118511	713	12	0	2.49421
118511	778	8	0	3.08064
118511	57010	5	0	3.42191
118511	3040	10	0	2.55772
118511	1585	13	0	2.36436
118511	1584	18	0	2.21736
118511	5160	14	0	2.30662
118511	3043	3	0	3.67196
118511	5395	20	0	2.15803
118511	10585	4	0	3.49679
118511	29954	7	0	3.16384
118511	26762	16	0	2.24401
118511	64218	9	0	2.70089
118511	70	2	1	0.299472
118511	4212	9	1	0.0297811
118511	7057	1	1	0.477395
118511	9990	3	1	0.0630911
118511	10125	5	1	0.0480314
118511	57099	8	1	0.0320759
118511	79768	11	1	0.0234107
118511	84529	7	1	0.0331513
118511	161742	10	1	0.0279665
118511	161835	4	1	0.0539527
118511	283742	6	1	0.0392787
119100	650	12	0	0.0499335
119100	8200	2	0	0.207428
119100	654	15	0	0.0462054
119100	6469	5	0	0.0802932
119100	658	1	0	0.275661
119100	2261	17	0	0.044452
119100	652	9	0	0.0624736
119100	657	7	0	0.0719078
119100	9241	20	0	0.0428849
119100	2263	8	0	0.0633085
119100	2737	3	0	0.103627
119100	6473	19	0	0.0432427
119100	7291	10	0	0.0589389
119100	3209	14	0	0.0478566
119100	3239	11	0	0.0531719
119100	3549	4	0	0.0866874
119100	8643	13	0	0.0493944
119100	64399	6	0	0.0740163
119100	50846	16	0	0.0458797
119100	4626	18	0	0.0442636
119100	88	6	1	0.00226888
119100	183	11	1	0.00116194
119100	1130	8	1	0.00138176
119100	2271	15	1	0.000982052
119100	3964	16	1	0.000868031
119100	4548	20	1	0.000649921
119100	4811	2	1	0.00468997
119100	6000	10	1	0.00125927
119100	6262	4	1	0.00364788
119100	7257	18	1	0.000693533
119100	8443	7	1	0.00208331
119100	9156	3	1	0.00458327
119100	9804	9	1	0.00134298
119100	22796	19	1	0.000683133
119100	27185	14	1	0.000992417
119100	54583	5	1	0.00299535
119100	55127	13	1	0.00104703
119100	64388	1	1	0.0127062
119100	128178	17	1	0.000856789
119100	149371	12	1	0.001093
119530	18	9	0	0.0966492
119530	7915	9	0	0.0966492
119530	60	12	0	0.0844778
119530	6469	6	0	0.103041
119530	4487	3	0	0.123804
119530	6496	1	0	0.350859
119530	4488	10	0	0.0914182
119530	2138	14	0	0.0782674
119530	5077	16	0	0.0762343
119530	1718	15	0	0.0781153
119530	7090	18	0	0.0677903
119530	4281	13	0	0.082887
119530	8481	11	0	0.0893364
119530	3730	17	0	0.0759215
119530	4534	19	0	0.0640805
119530	54545	20	0	0.0576724
119530	8013	2	0	0.167415
119530	7476	7	0	0.0980224
119530	10585	5	0	0.12097
119530	29954	5	0	0.12097
119530	654	2	1	0.00893129
119530	1832	1	1	0.0229631
119530	6239	7	1	0.000807898
119530	6745	5	1	0.00253979
119530	7020	3	1	0.00547423
119530	9521	4	1	0.0029382
119530	63915	6	1	0.00184924
119530	83732	9	1	0.000540525
119530	154007	8	1	0.000588483
119540	18	14	0	0.108378
119540	7915	14	0	0.108378
119540	60	20	0	0.0901626
119540	6469	5	0	0.222281
119540	166	17	0	0.0982985
119540	4487	2	0	0.666783
119540	6496	1	0	0.696524
119540	4488	15	0	0.106172
119540	27086	8	0	0.130522
119540	2138	12	0	0.120535
119540	7090	7	0	0.135798
119540	64399	19	0	0.0915334
119540	5818	6	0	0.184909
119540	5083	16	0	0.105513
119540	8013	3	0	0.332126
119540	9496	18	0	0.0925325
119540	10585	11	0	0.120753
119540	29954	11	0	0.120753
119540	93986	4	0	0.272268
119540	116113	9	0	0.121211
119540	1281	3	1	0.00783307
119540	1290	7	1	0.0053704
119540	2660	8	1	0.00503249
119540	2744	15	1	0.00166839
119540	3685	10	1	0.00469739
119540	4430	18	1	0.0015218
119540	5136	16	1	0.00161071
119540	5378	1	1	0.0322141
119540	6772	2	1	0.0309252
119540	6775	6	1	0.00542714
119540	7035	9	1	0.00470588
119540	8436	13	1	0.00195027
119540	9262	17	1	0.00155172
119540	10203	12	1	0.0023288
119540	10787	11	1	0.00370313
119540	23671	4	1	0.00752782
119540	30061	20	1	0.00129839
119540	54431	19	1	0.00136596
119540	57520	14	1	0.00181794
119540	84281	5	1	0.00565614
120220	18	2	0	6.49335
120220	7915	2	0	6.49335
120220	718	17	0	2.21934
120220	4292	6	0	3.24483
120220	5950	15	0	2.29962
120220	3039	11	0	2.52187
120220	716	19	0	2.15822
120220	713	12	0	2.49421
120220	778	8	0	3.08064
120220	57010	5	0	3.42191
120220	3040	10	0	2.55772
120220	1585	13	0	2.36436
120220	1584	18	0	2.21736
120220	5160	14	0	2.30662
120220	3043	3	0	3.67196
120220	5395	20	0	2.15803
120220	10585	4	0	3.49679
120220	29954	7	0	3.16384
120220	26762	16	0	2.24401
120220	64218	9	0	2.70089
120220	875	17	1	0.0787183
120220	1291	10	1	0.166227
120220	1292	15	1	0.0847245
120220	1409	1	1	1.44152
120220	1476	7	1	0.194013
120220	3275	19	1	0.0690933
120220	3689	3	1	0.273188
120220	4599	6	1	0.222098
120220	4731	14	1	0.0935327
120220	5116	18	1	0.0730394
120220	5211	9	1	0.172374
120220	6285	5	1	0.237301
120220	6612	11	1	0.16436
120220	7226	2	1	0.275455
120220	7307	12	1	0.153217
120220	7327	13	1	0.150355
120220	8888	20	1	0.0668521
120220	25825	4	1	0.272632
120220	54039	8	1	0.173743
120220	80781	16	1	0.0812094
120360	18	2	0	6.49335
120360	7915	2	0	6.49335
120360	718	17	0	2.21934
120360	4292	6	0	3.24483
120360	5950	15	0	2.29962
120360	3039	11	0	2.52187
120360	716	19	0	2.15822
120360	713	12	0	2.49421
120360	778	8	0	3.08064
120360	57010	5	0	3.42191
120360	3040	10	0	2.55772
120360	1585	13	0	2.36436
120360	1584	18	0	2.21736
120360	5160	14	0	2.30662
120360	3043	3	0	3.67196
120360	5395	20	0	2.15803
120360	10585	4	0	3.49679
120360	29954	7	0	3.16384
120360	26762	16	0	2.24401
120360	64218	9	0	2.70089
120360	267	2	1	0.29359
120360	583	17	1	0.0459822
120360	1071	5	1	0.13858
120360	1258	1	1	0.83424
120360	2775	3	1	0.226723
120360	4324	16	1	0.0513566
120360	4494	18	1	0.0378767
120360	4495	13	1	0.0714086
120360	4496	14	1	0.0631104
120360	4502	6	1	0.125432
120360	5432	10	1	0.090653
120360	6367	19	1	0.0370811
120360	9688	11	1	0.0898095
120360	9709	8	1	0.0983662
120360	10300	12	1	0.0774565
120360	11051	7	1	0.123218
120360	23568	20	1	0.0333244
120360	55715	9	1	0.0952164
120360	79650	4	1	0.193185
120360	221184	15	1	0.0616122
120502	4647	2	0	0.591818
120502	6495	7	0	0.163252
120502	1280	15	0	0.0613873
120502	2705	16	0	0.0612305
120502	2706	8	0	0.146139
120502	2138	13	0	0.076493
120502	8975	12	0	0.104789
120502	64699	14	0	0.0638141
120502	51168	4	0	0.270939
120502	9817	18	0	0.0440026
120502	2139	20	0	0.0362745
120502	10804	11	0	0.126362
120502	9444	19	0	0.0418029
120502	10083	1	0	0.735111
120502	25924	5	0	0.229771
120502	55591	9	0	0.140929
120502	64072	3	0	0.581113
120502	53904	17	0	0.0560336
120502	124590	6	0	0.195338
120502	4976	10	0	0.13981
120502	2165	4	1	0.00364637
120502	3075	2	1	0.00954874
120502	3078	3	1	0.00459382
120502	5132	10	1	0.00239838
120502	5321	16	1	0.00101669
120502	5743	6	1	0.00337367
120502	5788	8	1	0.00280373
120502	5996	7	1	0.00295447
120502	5997	5	1	0.00352996
120502	6738	20	1	0.000447126
120502	7175	17	1	0.000753527
120502	10877	13	1	0.00150358
120502	10878	13	1	0.00150358
120502	23418	1	1	0.0107377
120502	51377	18	1	0.000718212
120502	56956	19	1	0.000585686
120502	64407	15	1	0.00117126
120502	79577	9	1	0.00251484
120502	81494	13	1	0.00150358
120502	259266	11	1	0.00182794
120810	18	2	0	6.49335
120810	7915	2	0	6.49335
120810	718	17	0	2.21934
120810	4292	6	0	3.24483
120810	5950	15	0	2.29962
120810	3039	11	0	2.52187
120810	716	19	0	2.15822
120810	713	12	0	2.49421
120810	778	8	0	3.08064
120810	57010	5	0	3.42191
120810	3040	10	0	2.55772
120810	1585	13	0	2.36436
120810	1584	18	0	2.21736
120810	5160	14	0	2.30662
120810	3043	3	0	3.67196
120810	5395	20	0	2.15803
120810	10585	4	0	3.49679
120810	29954	7	0	3.16384
120810	26762	16	0	2.24401
120810	64218	9	0	2.70089
120810	629	3	1	0.788228
120810	717	2	1	0.854828
120810	721	5	1	0.388884
120810	780	12	1	0.283434
120810	1026	13	1	0.276033
120810	1432	7	1	0.352689
120810	1460	16	1	0.227265
120810	1616	15	1	0.23269
120810	2178	19	1	0.170165
120810	2968	11	1	0.287838
120810	3159	18	1	0.175917
120810	3303	6	1	0.370049
120810	3710	10	1	0.289443
120810	4049	14	1	0.266962
120810	4439	4	1	0.634368
120810	4758	1	1	1.28441
120810	5460	17	1	0.200091
120810	7917	8	1	0.302006
120810	50619	20	1	0.168538
120810	203068	9	1	0.296038
120950	718	17	0	0.0200688
120950	4089	19	0	0.0199116
120950	1191	6	0	0.153428
120950	717	8	0	0.0693194
120950	727	5	0	0.184336
120950	1369	14	0	0.0309454
120950	729	7	0	0.0774834
120950	730	9	0	0.0497789
120950	732	2	0	0.786714
120950	733	3	0	0.618349
120950	735	1	0	0.822062
120950	966	4	0	0.298204
120950	6777	20	0	0.0190383
120950	928	11	0	0.041829
120950	914	12	0	0.0367028
120950	9437	15	0	0.0291284
120950	259197	13	0	0.0346431
120950	6535	10	0	0.0494947
120950	4552	16	0	0.0217155
120950	326625	18	0	0.0199521
120950	732	1	1	0.786714
120950	1600	3	1	0.00384546
120950	1718	13	1	0.000629961
120950	2060	12	1	0.000790831
120950	2882	17	1	0.000255263
120950	3725	5	1	0.00186345
120950	4116	11	1	0.000908776
120950	4898	9	1	0.00102868
120950	4998	14	1	0.00060719
120950	5563	6	1	0.00142429
120950	5865	10	1	0.000926111
120950	6342	8	1	0.00110802
120950	7268	16	1	0.000400763
120950	7804	2	1	0.0113498
120950	8613	18	1	0.000242329
120950	9372	7	1	0.00139776
120950	26994	4	1	0.00207421
120950	51668	20	1	0.000188861
120950	63948	15	1	0.000569138
120950	84950	19	1	0.000237704
121210	11337	7	0	0.424861
121210	6853	14	0	0.128503
121210	23114	8	0	0.248358
121210	288	6	0	0.451305
121210	3746	16	0	0.0977773
121210	6324	3	0	1.03123
121210	6326	1	0	1.277
121210	773	9	0	0.244862
121210	785	4	0	0.674184
121210	28954	19	0	0.0844488
121210	3785	17	0	0.0939241
121210	4356	12	0	0.15197
121210	2554	10	0	0.210645
121210	1816	20	0	0.0763599
121210	2566	2	0	1.06045
121210	55819	11	0	0.181296
121210	55160	13	0	0.140059
121210	6330	5	0	0.590966
121210	8408	18	0	0.0925021
121210	23192	15	0	0.116932
121210	760	4	1	0.00227845
121210	862	1	1	0.00291124
121210	2138	5	1	0.00213797
121210	2171	18	1	0.000964536
121210	4683	6	1	0.00185641
121210	5569	11	1	0.00144658
121210	5828	2	1	0.00246998
121210	6921	20	1	0.000833
121210	7013	17	1	0.00113647
121210	8767	7	1	0.001726
121210	9242	14	1	0.00131153
121210	9312	9	1	0.00164886
121210	10499	13	1	0.00142006
121210	10987	15	1	0.00125825
121210	11059	12	1	0.00143795
121210	11075	3	1	0.00230243
121210	23212	10	1	0.00163172
121210	23462	16	1	0.00118043
121210	23678	8	1	0.00172235
121210	55824	19	1	0.000861884
121700	7045	6	0	0.0929415
121700	3673	10	0	0.0323212
121700	3672	8	0	0.0452695
121700	1280	17	0	0.0194538
121700	1278	19	0	0.0159652
121700	30008	18	0	0.0175945
121700	59349	13	0	0.0266975
121700	602	12	0	0.0275548
121700	9367	5	0	0.229237
121700	1277	16	0	0.0199351
121700	5961	15	0	0.02063
121700	1295	4	0	0.247117
121700	1296	2	0	0.584582
121700	10516	20	0	0.0153814
121700	2665	9	0	0.0333661
121700	10226	7	0	0.0736286
121700	4074	14	0	0.0216933
121700	9375	11	0	0.0314029
121700	10244	3	0	0.48386
121700	200576	1	0	1.09821
121700	182	12	1	0.00124728
121700	191	11	1	0.00135108
121700	551	16	1	0.000890636
121700	598	19	1	0.000795022
121700	650	7	1	0.00157482
121700	1114	14	1	0.000908282
121700	1457	9	1	0.00149156
121700	1471	20	1	0.000794705
121700	2937	8	1	0.00152333
121700	3055	18	1	0.0008263
121700	3170	17	1	0.000890183
121700	3692	5	1	0.00174854
121700	5111	4	1	0.00181971
121700	5621	10	1	0.00137021
121700	6714	2	1	0.00212984
121700	7052	6	1	0.00174186
121700	8200	3	1	0.0020844
121700	22918	1	1	0.00480288
121700	22981	15	1	0.000905033
121700	27111	13	1	0.000918514
121800	7045	9	0	0.07122
121800	5830	6	0	0.0846477
121800	5824	8	0	0.0758042
121800	4758	17	0	0.050295
121800	2720	20	0	0.0479586
121800	5476	19	0	0.0495152
121800	5091	18	0	0.0499688
121800	3920	7	0	0.0835719
121800	5190	5	0	0.0855866
121800	4552	1	0	0.129857
121800	326625	2	0	0.116872
121800	5189	3	0	0.0988027
121800	55670	12	0	0.0609215
121800	5191	13	0	0.0538015
121800	5192	4	0	0.0981435
121800	5193	15	0	0.0526334
121800	5828	10	0	0.0649312
121800	5194	11	0	0.0648925
121800	7299	14	0	0.0537904
121800	7306	16	0	0.0523659
121800	249	11	1	0.00794873
121800	712	14	1	0.00726187
121800	713	12	1	0.00762772
121800	985	19	1	0.00569907
121800	1296	4	1	0.0146429
121800	2035	10	1	0.00985442
121800	2981	9	1	0.0102032
121800	3065	16	1	0.00693795
121800	3155	3	1	0.0194422
121800	3339	17	1	0.00661922
121800	4237	18	1	0.00594561
121800	5192	1	1	0.0981435
121800	5195	2	1	0.0332148
121800	26119	7	1	0.0115186
121800	55116	6	1	0.0124907
121800	56998	15	1	0.00700082
121800	79947	5	1	0.0130694
121800	112950	13	1	0.00750023
121800	261734	20	1	0.00539773
121800	553115	8	1	0.0106713
122560	18	2	0	6.49335
122560	7915	2	0	6.49335
122560	718	17	0	2.21934
122560	4292	6	0	3.24483
122560	5950	15	0	2.29962
122560	3039	11	0	2.52187
122560	716	19	0	2.15822
122560	713	12	0	2.49421
122560	778	8	0	3.08064
122560	57010	5	0	3.42191
122560	3040	10	0	2.55772
122560	1585	13	0	2.36436
122560	1584	18	0	2.21736
122560	5160	14	0	2.30662
122560	3043	3	0	3.67196
122560	5395	20	0	2.15803
122560	10585	4	0	3.49679
122560	29954	7	0	3.16384
122560	26762	16	0	2.24401
122560	64218	9	0	2.70089
122560	1392	12	1	0.0358915
122560	2138	5	1	0.0816994
122560	4603	11	1	0.0367907
122560	9242	3	1	0.122235
122560	9312	15	1	0.00439429
122560	9650	14	1	0.0126652
122560	10499	2	1	0.159594
122560	10565	9	1	0.0637485
122560	10987	1	1	0.1934
122560	23212	10	1	0.0534258
122560	23471	7	1	0.0767657
122560	23678	6	1	0.0777983
122560	80124	13	1	0.022732
122560	80243	4	1	0.112833
122560	84675	8	1	0.0724918
123100	2963	11	0	0.0808967
123100	2261	16	0	0.05661
123100	9500	20	0	0.0521003
123100	2962	10	0	0.0836334
123100	9063	13	0	0.0702792
123100	2260	4	0	0.218504
123100	2263	3	0	0.262487
123100	4488	1	0	0.529114
123100	2737	2	0	0.264392
123100	2246	15	0	0.0619045
123100	1749	7	0	0.146639
123100	7291	6	0	0.16021
123100	2131	9	0	0.0975571
123100	2132	5	0	0.198702
123100	2253	12	0	0.080378
123100	2255	18	0	0.0544846
123100	2296	8	0	0.118089
123100	7546	19	0	0.0543724
123100	7547	14	0	0.0694661
123100	3549	17	0	0.0555147
123100	1607	10	1	0.000176995
123100	2115	2	1	0.0023888
123100	3382	1	1	0.00335406
123100	4697	4	1	0.000678537
123100	6119	3	1	0.00134118
123100	10124	8	1	0.00039127
123100	30010	5	1	0.000485351
123100	85477	7	1	0.000414565
123100	113263	9	1	0.000185588
123100	221981	6	1	0.000479744
123270	18	2	0	6.49335
123270	7915	2	0	6.49335
123270	718	17	0	2.21934
123270	4292	6	0	3.24483
123270	5950	15	0	2.29962
123270	3039	11	0	2.52187
123270	716	19	0	2.15822
123270	713	12	0	2.49421
123270	778	8	0	3.08064
123270	57010	5	0	3.42191
123270	3040	10	0	2.55772
123270	1585	13	0	2.36436
123270	1584	18	0	2.21736
123270	5160	14	0	2.30662
123270	3043	3	0	3.67196
123270	5395	20	0	2.15803
123270	10585	4	0	3.49679
123270	29954	7	0	3.16384
123270	26762	16	0	2.24401
123270	64218	9	0	2.70089
123270	12	6	1	0.367306
123270	207	4	1	0.409864
123270	624	17	1	0.133139
123270	801	1	1	0.657559
123270	3320	3	1	0.43427
123270	3429	11	1	0.218736
123270	3714	14	1	0.193976
123270	4140	8	1	0.273196
123270	5104	2	1	0.490441
123270	5265	13	1	0.197434
123270	5267	5	1	0.381006
123270	7187	10	1	0.223654
123270	7528	20	1	0.127291
123270	8812	18	1	0.128586
123270	9112	15	1	0.1647
123270	9252	19	1	0.128134
123270	9950	9	1	0.224914
123270	51156	16	1	0.156982
123270	51466	12	1	0.205158
123270	57062	7	1	0.344594
124050	18	2	0	6.49335
124050	7915	2	0	6.49335
124050	718	17	0	2.21934
124050	4292	6	0	3.24483
124050	5950	15	0	2.29962
124050	3039	11	0	2.52187
124050	716	19	0	2.15822
124050	713	12	0	2.49421
124050	778	8	0	3.08064
124050	57010	5	0	3.42191
124050	3040	10	0	2.55772
124050	1585	13	0	2.36436
124050	1584	18	0	2.21736
124050	5160	14	0	2.30662
124050	3043	3	0	3.67196
124050	5395	20	0	2.15803
124050	10585	4	0	3.49679
124050	29954	7	0	3.16384
124050	26762	16	0	2.24401
124050	64218	9	0	2.70089
124050	488	4	1	0.494444
124050	949	11	1	0.218313
124050	1840	17	1	0.17695
124050	2967	15	1	0.179637
124050	4598	2	1	1.0502
124050	4842	9	1	0.294771
124050	5037	12	1	0.198449
124050	5564	6	1	0.436687
124050	5781	3	1	0.531767
124050	5829	10	1	0.282966
124050	5901	14	1	0.187667
124050	6404	20	1	0.163442
124050	6927	13	1	0.191284
124050	8655	5	1	0.469251
124050	9612	19	1	0.165185
124050	9815	18	1	0.172215
124050	10019	8	1	0.297785
124050	22953	1	1	1.1324
124050	56616	7	1	0.330654
124050	84260	16	1	0.178977
125264	18	2	0	6.49335
125264	7915	2	0	6.49335
125264	718	17	0	2.21934
125264	4292	6	0	3.24483
125264	5950	15	0	2.29962
125264	3039	11	0	2.52187
125264	716	19	0	2.15822
125264	713	12	0	2.49421
125264	778	8	0	3.08064
125264	57010	5	0	3.42191
125264	3040	10	0	2.55772
125264	1585	13	0	2.36436
125264	1584	18	0	2.21736
125264	5160	14	0	2.30662
125264	3043	3	0	3.67196
125264	5395	20	0	2.15803
125264	10585	4	0	3.49679
125264	29954	7	0	3.16384
125264	26762	16	0	2.24401
125264	64218	9	0	2.70089
125264	3720	2	1	0.0735553
125264	10048	1	1	0.162202
125480	351	6	0	0.0118151
125480	22	8	0	0.0100183
125480	2235	7	0	0.0103403
125480	2035	1	0	0.0214538
125480	6708	2	0	0.019492
125480	9627	5	0	0.0134728
125480	5340	19	0	0.00728121
125480	2652	12	0	0.00903603
125480	2157	16	0	0.00792222
125480	488	15	0	0.00861988
125480	5071	4	0	0.0146101
125480	1141	13	0	0.00889174
125480	1137	18	0	0.0076882
125480	5048	20	0	0.00720666
125480	2158	3	0	0.0146196
125480	3073	17	0	0.00777412
125480	2937	9	0	0.00980454
125480	2954	14	0	0.00882408
125480	64240	11	0	0.00975807
125480	64241	11	0	0.00975807
125480	116	15	1	0.000444356
125480	4158	2	1	0.00127186
125480	4161	6	1	0.000623862
125480	4729	14	1	0.000464911
125480	5771	3	1	0.00081469
125480	5797	4	1	0.00074593
125480	7050	7	1	0.000599033
125480	7525	5	1	0.000681864
125480	8736	17	1	0.000406928
125480	9218	20	1	0.000264197
125480	9229	11	1	0.00052088
125480	9984	16	1	0.000413273
125480	10403	8	1	0.000594702
125480	10627	18	1	0.00034334
125480	10928	13	1	0.000504084
125480	23136	10	1	0.000541224
125480	57045	9	1	0.000549463
125480	57132	19	1	0.000331245
125480	79959	12	1	0.000511878
125480	284217	1	1	0.00141628
125520	58	15	0	0.0276257
125520	6496	1	0	0.0830108
125520	182	9	0	0.0360026
125520	5830	10	0	0.0332583
125520	5824	7	0	0.0399391
125520	1134	6	0	0.0406517
125520	1144	13	0	0.0303832
125520	2626	17	0	0.0256757
125520	1482	3	0	0.0436947
125520	7291	12	0	0.0308707
125520	2688	18	0	0.0255375
125520	3476	16	0	0.0267768
125520	4281	14	0	0.0278018
125520	7021	2	0	0.0472491
125520	5192	11	0	0.0309126
125520	5193	20	0	0.0236314
125520	259266	19	0	0.0244054
125520	8013	8	0	0.0396655
125520	10585	5	0	0.0435316
125520	29954	5	0	0.0435316
125520	135	14	1	0.00181726
125520	529	16	1	0.00170927
125520	613	10	1	0.00215863
125520	637	15	1	0.00178362
125520	1399	7	1	0.0025637
125520	1415	11	1	0.00210945
125520	2678	12	1	0.00210347
125520	2781	6	1	0.00373269
125520	2812	17	1	0.00148401
125520	3053	5	1	0.00445219
125520	4282	13	1	0.00184287
125520	5594	2	1	0.00616177
125520	5902	8	1	0.00252789
125520	6598	4	1	0.00527262
125520	7332	9	1	0.00231411
125520	8318	19	1	0.00134289
125520	9342	3	1	0.00530768
125520	55670	1	1	0.0132409
125520	65078	18	1	0.00137888
125520	85359	20	1	0.00125634
125852	9479	2	0	0.265766
125852	6927	4	0	0.137888
125852	5350	10	0	0.0490349
125852	4760	12	0	0.0445415
125852	7253	20	0	0.0311006
125852	3651	1	0	0.309388
125852	1414	15	0	0.0361412
125852	6833	8	0	0.0808222
125852	389692	6	0	0.118156
125852	140628	14	0	0.0367157
125852	2645	5	0	0.120826
125852	2646	7	0	0.0938996
125852	3375	11	0	0.0448057
125852	5122	17	0	0.032813
125852	9175	18	0	0.0322776
125852	6514	9	0	0.054742
125852	3764	16	0	0.0334889
125852	3767	13	0	0.0414175
125852	50943	19	0	0.0316431
125852	5506	3	0	0.256675
125852	161	18	1	0.00108905
125852	430	12	1	0.00134551
125852	975	20	1	0.00101461
125852	977	15	1	0.00120743
125852	1509	3	1	0.00466203
125852	3265	2	1	0.00523913
125852	3481	4	1	0.00459276
125852	3630	1	1	0.0110314
125852	3665	19	1	0.00102269
125852	3784	7	1	0.00160764
125852	5719	13	1	0.00129247
125852	6888	9	1	0.00139218
125852	7054	5	1	0.00202112
125852	7106	11	1	0.00135542
125852	7136	8	1	0.0014244
125852	7140	14	1	0.00123463
125852	23410	6	1	0.00163125
125852	54472	16	1	0.00117432
125852	55367	17	1	0.00112161
125852	60626	10	1	0.00137461
126455	18	2	0	6.49335
126455	7915	2	0	6.49335
126455	718	17	0	2.21934
126455	4292	6	0	3.24483
126455	5950	15	0	2.29962
126455	3039	11	0	2.52187
126455	716	19	0	2.15822
126455	713	12	0	2.49421
126455	778	8	0	3.08064
126455	57010	5	0	3.42191
126455	3040	10	0	2.55772
126455	1585	13	0	2.36436
126455	1584	18	0	2.21736
126455	5160	14	0	2.30662
126455	3043	3	0	3.67196
126455	5395	20	0	2.15803
126455	10585	4	0	3.49679
126455	29954	7	0	3.16384
126455	26762	16	0	2.24401
126455	64218	9	0	2.70089
126455	108	2	1	0.220735
126455	4552	18	1	0.00640178
126455	4726	1	1	0.622242
126455	6389	11	1	0.0437019
126455	6531	3	1	0.206647
126455	6550	7	1	0.0929577
126455	7015	6	1	0.0954681
126455	9319	4	1	0.194381
126455	10016	5	1	0.112153
126455	11076	14	1	0.0218969
126455	11336	10	1	0.0458182
126455	50805	16	1	0.0171035
126455	55722	8	1	0.0676294
126455	57491	17	1	0.0132974
126455	84246	15	1	0.0203498
126455	85409	13	1	0.0235594
126455	116349	12	1	0.038401
126455	133957	9	1	0.0484947
126800	4647	6	0	0.103325
126800	5830	16	0	0.0629395
126800	5824	14	0	0.0794945
126800	3897	10	0	0.0866819
126800	2261	9	0	0.0897744
126800	2263	8	0	0.094546
126800	1134	5	0	0.110314
126800	1144	11	0	0.0832946
126800	1145	18	0	0.0594108
126800	4286	12	0	0.0829349
126800	3479	7	0	0.101616
126800	2138	19	0	0.0589034
126800	10083	3	0	0.163201
126800	64072	4	0	0.151197
126800	5192	17	0	0.0603559
126800	9990	20	0	0.0584722
126800	10585	2	0	0.183973
126800	29954	2	0	0.183973
126800	10682	13	0	0.0810014
126800	84650	15	0	0.0729013
126800	1392	14	1	0.000347274
126800	2138	1	1	0.0589034
126800	4603	10	1	0.00108869
126800	9242	5	1	0.00299139
126800	9312	15	1	0.00010742
126800	9650	13	1	0.000404893
126800	10499	2	1	0.00453116
126800	10565	7	1	0.00145205
126800	10987	3	1	0.00356621
126800	23212	11	1	0.000914386
126800	23471	8	1	0.00126371
126800	23678	6	1	0.00201904
126800	80124	12	1	0.000456722
126800	80243	9	1	0.00110249
126800	84675	4	1	0.00353011
126900	18	12	0	0.018396
126900	7915	12	0	0.018396
126900	6452	14	0	0.0177731
126900	7136	6	0	0.0215257
126900	5824	19	0	0.0161779
126900	860	20	0	0.016173
126900	545	4	0	0.0237484
126900	4591	8	0	0.0206635
126900	1134	13	0	0.0182141
126900	118429	2	0	0.0307733
126900	2737	10	0	0.0188449
126900	8626	15	0	0.0174178
126900	2131	3	0	0.0250716
126900	2132	1	0	0.0441344
126900	3239	18	0	0.0169197
126900	4534	5	0	0.0235348
126900	54545	7	0	0.0211813
126900	7140	9	0	0.019215
126900	10585	16	0	0.0172264
126900	29954	17	0	0.0170965
126900	164	5	1	0.00212389
126900	181	3	1	0.00235129
126900	865	8	1	0.00174222
126900	999	1	1	0.00520483
126900	1001	4	1	0.00215705
126900	1874	19	1	0.000961475
126900	3240	11	1	0.00154732
126900	3299	15	1	0.0014084
126900	3931	6	1	0.00188094
126900	5713	18	1	0.000970157
126900	6236	14	1	0.00144371
126900	6645	10	1	0.00165316
126900	7014	12	1	0.00151437
126900	8717	7	1	0.00185061
126900	8883	16	1	0.00123871
126900	8996	17	1	0.0010645
126900	11060	9	1	0.00167984
126900	25839	2	1	0.00337319
126900	50855	13	1	0.00149651
[truncated: 33,604 more rows]
