# Supplementary material for: Associating Genes and Protein Complexes with Disease via Network Propagation
Source: PLoS Comput Biol. 2010 Jan 15;6(1):e1000641. doi: 10.1371/journal.pcbi.1000641 (PMC2797085; doi:10.1371/journal.pcbi.1000641)
Supplement: Dataset S2 — Known gene complexes. 80 Protein Complexes inferred for disorders with a known causal gene. (3 KB TXT) [file pcbi.1000641.s011.txt]

# Contains 80 complexes inferred from known-gene OMIM disorders. Each row is a complex, each number is a protein's Entrez GeneID
6606 6632 6633 6634 8487 11157 11218 23658 25804 27257 27258 57819 79760 
902 1022 2068 2071 2960 2961 2965 2966 2968 4331 5893 7157 404672 
90 92 650 655 2022 3624 7040 7042 7043 7048 7049 
58 1605 1756 1837 1838 5239 6640 6641 6645 7402 54212 54221 
472 545 672 2177 3014 4683 7157 9656 10111 11200 64421 
649 1277 1294 1634 2335 4313 4318 5155 5549 6678 7045 7057 164656 
2147 2153 2157 2158 2677 5104 5269 5624 5627 7056 
650 652 653 654 655 657 658 659 8200 
1003 1495 1823 1824 1828 1829 1832 3728 5318 
1407 1408 1454 5187 8863 8864 8914 
567 909 925 3105 3106 3107 3133 3134 3135 10859 
1272 4734 6337 6338 6339 6340 6804 11060 23327 
2647 23557 26258 55330 63915 282991 388552 
1277 1278 1280 1288 1289 1634 2335 4313 7040 7057 
3558 3560 3561 3574 3575 3600 3601 3718 6776 
1965 1967 4714 8614 8890 8891 8892 8894 
2162 2165 2243 2244 2266 3383 3684 3690 5104 7448 
1634 2006 2199 2200 2201 3339 4052 4237 8076 
1823 1832 2125 3728 3848 3852 5317 5318 
355 356 841 1616 5783 7341 8717 8772 10016 11124 
3560 3561 3575 3716 3718 5788 7852 8027 10254 
2147 2243 2244 2266 3816 5104 5327 5328 5624 
1280 1299 1311 1634 2335 4099 5549 6678 7040 7045 
1588 2175 2176 2178 2188 2189 3880 83878 154075 
1270 1271 3572 3976 3977 5008 133396 
811 2147 2157 2158 2159 3998 5624 5627 7450 90411 
1282 1284 1285 1286 1287 1288 2335 4147 
1535 1536 4687 4688 4689 5880 
633 1280 1634 2022 2331 3696 4313 6678 7040 7042 7448 
801 805 808 3785 3786 9132 56479 
2068 2071 2072 2073 2965 2966 7507 7508 
351 1277 1305 2199 3339 4811 5549 
948 960 1278 1634 2335 3674 4318 6678 7045 7450 
215 225 5192 5193 5824 5825 8504 8799 8800 9409 
1832 2125 3713 3848 3852 4014 5493 6707 
821 915 916 917 919 925 926 6955 
949 5174 5191 5192 5193 5195 5828 5830 23410 
672 2956 4436 4437 5111 9156 11200 11277 
472 672 675 2176 2177 2178 5888 7398 
242 667 1832 2125 3848 3852 3861 84260 
207 5562 5594 5595 6009 6195 7248 7249 
351 1501 5663 9709 23385 51107 55851 83464 
1499 4089 7042 7043 7046 7048 338567 
239 667 1179 1308 3655 3691 5339 9635 
58 5578 7134 7137 7138 7139 11123 51086 
633 2006 2200 2201 4015 4016 4237 60681 
4607 4627 7273 8557 8736 9172 26287 84033 84676 
673 3265 3845 5604 5894 8036 11339 
2168 5468 6256 8031 8431 8721 9862 10902 10912 
3759 3764 3767 3939 6833 10060 
3670 8022 8861 10370 26160 51132 64843 
1285 1634 2199 2335 4147 4318 7045 118429 
1824 1828 3728 5318 11187 25818 51231 55845 
1081 1082 2778 3972 3973 7253 83539 
1409 1410 1415 1431 3315 5684 7273 
945 2885 3643 3903 5777 5781 6464 10818 27240 
651 1282 1284 3026 5270 6288 6289 6291 
958 7187 7188 10758 23495 51567 
2668 2674 2885 2886 4902 5979 6464 10818 
2861 5071 5414 6622 7314 7326 9246 9627 
90 650 657 658 659 2022 25884 25928 
4292 4438 5378 5395 8930 9156 9877 22888 27030 
2735 2736 10127 27148 51684 55663 55670 58526 169792 
1482 2626 3720 6722 6909 6910 8928 204851 
182 4242 4851 4853 4854 23509 
2067 2074 2961 2965 7507 11321 29935 56949 
712 713 715 716 1280 1634 
2152 2155 2157 2159 2677 5627 
717 718 721 727 5648 5685 
649 1277 1289 1290 1294 3914 8646 57045 
649 1294 2335 3911 3914 3918 29066 
1410 1415 1420 3315 9261 26353 
4301 5817 5818 25945 81607 
2175 3551 5495 8517 10010 10758 26133 
396 998 2664 4688 5880 23647 50619 
92 93 657 658 659 5654 8200 25884 
181 434 4157 4160 4852 5443 26033 
2192 2243 2244 3690 4811 5328 
5705 7134 7136 7137 7138 7168 79156 116225 
841 843 8772 8837 51283 55749 
