# Supplementary material for: Associating Genes and Protein Complexes with Disease via Network Propagation
Source: PLoS Comput Biol. 2010 Jan 15;6(1):e1000641. doi: 10.1371/journal.pcbi.1000641 (PMC2797085; doi:10.1371/journal.pcbi.1000641)
Supplement: Dataset S3 — Known loci complexes. 59 Protein Complexes inferred for disorders with an unknown causal gene and an associated genomic interval. (2 KB TXT) [file pcbi.1000641.s012.txt]

# Contains 59 complexes inferred from uknown-gene, known-loci OMIM disorders. Each row is a complex, each number is a protein's Entrez GeneID
990 1019 1021 1029 4171 4172 4174 4176 4998 4999 5000 8317 55388 
58 1605 1756 1837 1838 3768 5239 6640 6641 6645 7402 8525 54212 54221 
94 2022 7040 7042 7043 7046 7048 7049 8874 9392 9459 58533 130497 338567 
25 921 1398 2534 2885 3932 5335 5777 5921 6464 6654 7535 55824 
1277 1278 1280 1311 1634 2335 4099 4147 5549 6678 7045 7057 
25 1398 1796 1956 2048 3791 4690 5159 5335 5921 6654 9046 9448 10657 
1282 1284 1285 1286 1287 1462 2006 2199 2200 2335 3339 3918 4811 5549 284217 
367 472 545 672 1387 1487 1869 3065 4331 4683 5925 5928 5932 7157 
351 598 836 839 840 841 5664 8837 23385 30818 51107 55851 83464 
658 998 5058 5063 7046 7048 8874 9459 28964 
1277 1278 1280 1282 1285 1286 1287 1288 1634 2006 2200 2335 7040 7057 
1634 2006 2199 2200 2201 3339 4052 4237 8076 
1823 1832 2125 2688 3728 3848 3852 5317 5318 
598 1409 1410 1415 1420 1431 3315 5684 
351 2185 2268 2534 2869 4067 4137 5071 6620 6622 6850 7314 9627 
1272 4734 6337 6338 6339 6340 6804 
775 2281 3708 5566 5576 6261 6262 6717 9456 9472 
60 839 2010 4000 4001 5578 5925 7112 9816 23345 26092 
801 805 808 3785 3786 9132 56479 
900 1019 1029 4171 4193 5000 7319 8317 29950 57180 
215 225 5192 5193 5824 5825 8504 8799 8800 9409 
1832 2125 3713 3848 3852 4014 5493 6707 
273 274 1020 5566 6853 6854 8224 9722 
2068 2071 2073 2965 2966 7157 
397 998 2664 4688 5058 5880 8874 9459 50619 
90 650 657 658 659 1280 2022 7040 25928 
5191 5192 5193 5194 5195 5828 5830 23410 
472 545 672 1111 3428 7157 7486 9013 9015 
4607 4627 5016 6275 7273 8736 9172 10398 
429 4089 4205 4209 4654 5598 9759 10014 
712 713 715 716 1280 1634 
794 1832 2125 2161 3827 3848 3852 4153 
4286 7030 7942 22797 57096 
1020 2931 2932 4137 5566 5585 5663 6300 6622 7314 8473 
92 93 657 658 659 5654 8200 25884 
181 434 4157 4160 5443 26033 
717 718 727 729 730 732 1369 
399 998 2664 5870 5880 10567 81876 231403 
4595 6117 6119 7507 29935 
392 5295 5781 5921 6714 7454 
5147 6103 8100 8243 9126 11127 22920 57096 
2902 2906 3265 4763 6383 7266 9519 
487 488 5350 6271 6588 
861 863 865 1998 2000 6901 9139 23522 
71 2288 2908 3308 4306 8554 8805 10728 
338 3309 3949 3990 4547 7184 9601 55176 
1280 3672 4146 4147 4148 8785 
613 1796 2242 5295 5921 56896 
4133 4647 9817 10083 25924 55591 64072 
58 1639 1951 6708 6712 10121 10497 
672 1869 2444 5925 6015 6617 6619 8535 
367 4488 6775 7341 9063 9569 11315 89797 
6442 6443 6444 6445 137868 
3593 3594 3595 6775 
6702 8975 51168 54874 55052 65991 84675 84676 
1737 5160 5162 8050 
4292 5378 5395 9156 27030 
1823 1828 1832 3861 5317 7431 
731 735 914 928 966 6535 9437 259197 
